# Supplementary material for: Discovering cryptic pocket opening and binding of a stimulant derivative in a vestibular site of the 5-HT3A receptor
Source: Sci Adv. 2025 Apr 11;11(15):eadr0797. doi: 10.1126/sciadv.adr0797 (PMC11988449; doi:10.1126/sciadv.adr0797)
Supplement: Supplementary file 2 — Movie S1 [file sciadv.adr0797_movie_s1.zip]

Archive with 1 entries (1 files):
- adr0797_movie_s1.mov
